# Supplementary material for: Engineering Yeast Extracellular Vesicle Biogenesis Through Rewiring Membrane Trafficking Pathways
Source: Microb Biotechnol. 2026 Mar 27;19(4):e70338. doi: 10.1111/1751-7915.70338 (PMC13140754; doi:10.1111/1751-7915.70338)
Supplement: Supplementary file 6 — Table S4: All raw data for heatmap analysis, with different sheet names indicating corresponding image IDs. [file MBT2-19-e70338-s003.xlsx]

## Sheet: figure1-G
group	F1	F1	F1	F2	F2	F2	F3	F3	F3
sample	F1-1	F1-2	F1-3	F2-1	F2-2	F2-3	F3-1	F3-2	F3-3
Tdh2	6.04366e-08	5.91674e-08	6.32771e-08	3.71371e-08	3.45746e-08	3.35348e-08	2.3005e-08	2.11416e-08	2.12566e-08
Pdi1	1.82133e-07	1.92879e-07	1.82679e-07	2.97171e-08	2.8469e-08	3.22728e-08	6.6126e-09	6.54647e-09	6.58615e-09
Pdc1	5.29592e-08	5.49716e-08	5.39654e-08	4.10697e-08	4.27946e-08	4.3e-08	2.44602e-08	2.59523e-08	2.42156e-08
Tdh3	8.69162e-08	9.29134e-08	9.30873e-08	3.7842e-08	4.04531e-08	4.05288e-08	2.45244e-08	2.41075e-08	2.27341e-08
Kar2	1.69854e-07	1.65437e-07	1.68325e-07	3.10527e-08	3.0059e-08	2.98106e-08	8.0036e-09	8.26772e-09	8.15567e-09
Adh1	6.27004e-08	6.50203e-08	6.77791e-08	3.95115e-08	3.63901e-08	3.63111e-08	1.8939e-08	2.0814e-08	1.9261e-08
Scw10	1.76508e-07	1.71566e-07	1.85333e-07	3.66919e-08	3.76459e-08	3.62516e-08	9.7156e-09	1.03568e-08	9.75446e-09
Scw4	2.1952e-07	2.15569e-07	2.17325e-07	2.4857e-08	2.65721e-08	2.68953e-08	9.0308e-09	8.89534e-09	8.23609e-09
Eno2	3.91706e-08	3.74863e-08	3.61153e-08	3.52079e-08	3.25321e-08	3.23913e-08	3.18646e-08	3.247e-08	3.10361e-08
Bgl2	1.85426e-07	1.68737e-07	1.82644e-07	2.86412e-08	2.62353e-08	2.94432e-08	8.8168e-09	9.39871e-09	9.54859e-09
Cdc19	5.33022e-08	5.33555e-08	5.43682e-08	3.64693e-08	3.92774e-08	3.76728e-08	2.41392e-08	2.29081e-08	2.50082e-08
Tef2	6.33864e-08	6.85207e-08	6.92813e-08	4.64863e-08	4.38831e-08	4.51382e-08	1.7869e-08	1.84408e-08	1.8137e-08
Cpr2	1.73558e-07	1.69393e-07	1.74252e-07	1.855e-08	1.73999e-08	1.79193e-08	4.494e-09	4.16594e-09	4.82206e-09
Pgk1	5.05582e-08	4.73225e-08	5.21761e-08	5.33869e-08	5.66435e-08	5.10913e-08	1.64994e-08	1.68789e-08	1.50805e-08
Fba1	7.77238e-08	7.18168e-08	8.51853e-08	2.89009e-08	3.15309e-08	2.81495e-08	1.9474e-08	1.98051e-08	1.95129e-08
Mmf1	1.25401e-07	1.19131e-07	1.35684e-07	2.3373e-08	2.19472e-08	2.13863e-08	5.2858e-09	5.69809e-09	5.26466e-09
Ssa2	5.87216e-08	5.40239e-08	6.17164e-08	4.91204e-08	5.14291e-08	4.57311e-08	2.18494e-08	2.28763e-08	2.39032e-08
Sod2	1.58329e-07	1.71153e-07	1.57695e-07	1.71031e-08	1.78898e-08	1.58546e-08	4.387e-09	4.74673e-09	4.16326e-09
Prc1	1.71363e-07	1.72391e-07	1.69649e-07	2.67862e-08	2.82059e-08	2.74291e-08	5.5854e-09	5.78089e-09	5.85908e-09
Hsc82	3.64266e-08	3.80294e-08	3.60623e-08	4.2294e-08	3.91642e-08	4.57621e-08	3.22926e-08	3.44885e-08	3.40041e-08
Ygp1	1.10377e-07	1.13689e-07	9.97812e-08	1.51739e-08	1.48552e-08	1.40055e-08	9.3732e-09	9.13887e-09	1.02074e-08
Sod1	5.29592e-08	5.82551e-08	4.84047e-08	3.37239e-08	3.3218e-08	3.6523e-08	2.9425e-08	3.20144e-08	2.85422e-08
Tdh1	1.07359e-07	1.11868e-07	1.12298e-07	2.49312e-08	2.63024e-08	2.73246e-08	1.60286e-08	1.59805e-08	1.5692e-08
Ssb2	5.32336e-08	5.73326e-08	4.79102e-08	4.29247e-08	4.69596e-08	4.46846e-08	2.41392e-08	2.6529e-08	2.29081e-08
Eft2	5.11756e-08	5.55767e-08	5.19944e-08	4.3407e-08	4.05421e-08	4.35806e-08	2.48454e-08	2.39013e-08	2.61622e-08
Npc2	1.10446e-07	1.08568e-07	1.163e-07	2.57845e-08	2.45468e-08	2.33608e-08	8.2818e-09	7.97537e-09	8.60479e-09
Act1	8.49954e-08	8.13406e-08	9.205e-08	3.7471e-08	3.90448e-08	3.66092e-08	1.71842e-08	1.76654e-08	1.70639e-08
Gpm1	5.47428e-08	5.20604e-08	5.73705e-08	3.08301e-08	3.25566e-08	2.8487e-08	1.55578e-08	1.52e-08	1.59779e-08
Cyc1	3.47116e-08	3.59265e-08	3.75927e-08	1.10558e-08	1.14206e-08	1.00608e-08	2.889e-09	3.01034e-09	2.65788e-09
Hmf1	1.4063e-07	1.30786e-07	1.45974e-07	1.68434e-08	1.68266e-08	1.67423e-08	6.4842e-09	6.52959e-09	5.86172e-09
Ktr6	1.8083e-07	1.87701e-07	1.92764e-07	2.60813e-08	2.7594e-08	2.55075e-08	8.5814e-09	9.36231e-09	8.32396e-09
Cdd1	1.49342e-07	1.50388e-07	1.60692e-07	1.95146e-08	1.90658e-08	2.0061e-08	2.9318e-09	2.65621e-09	3.09891e-09
Ura2	5.22046e-08	4.87069e-08	5.70074e-08	3.83614e-08	4.07014e-08	3.57912e-08	3.36836e-08	3.62772e-08	3.38183e-08
Ecm38	2.06074e-07	1.89588e-07	1.90825e-07	2.17406e-08	2.11753e-08	2.11101e-08	3.9162e-09	4.20208e-09	4.10026e-09
Sse1	4.0817e-08	4.25721e-08	3.97558e-08	4.54475e-08	4.35387e-08	4.92651e-08	3.29132e-08	3.0708e-08	3.53817e-08
Pma1	2.6411e-08	2.68864e-08	2.51433e-08	2.86041e-08	2.99485e-08	2.58295e-08	2.92966e-08	2.94138e-08	2.92966e-08
Ecm33	5.72124e-08	5.80134e-08	5.30931e-08	2.74169e-08	2.51413e-08	2.76637e-08	2.49738e-08	2.30009e-08	2.49488e-08
Asc1	6.9972e-08	7.09516e-08	7.501e-08	3.4874e-08	3.48043e-08	3.70711e-08	2.1614e-08	2.14627e-08	2.19382e-08
Tif1	5.82414e-08	6.20271e-08	5.99304e-08	4.64121e-08	4.97538e-08	4.33953e-08	1.2091e-08	1.24658e-08	1.11358e-08
Cpr5	1.9599e-07	1.92854e-07	1.88543e-07	3.01994e-08	2.97766e-08	3.0441e-08	6.7624e-09	6.51895e-09	7.29663e-09
Cdc60	1.13945e-07	1.21921e-07	1.03006e-07	4.31473e-08	4.49163e-08	4.70737e-08	8.7098e-09	8.55302e-09	8.10011e-09
Pck1	8.8494e-08	8.48657e-08	8.8494e-08	4.39635e-08	3.98749e-08	4.58539e-08	2.39252e-08	2.31835e-08	2.37338e-08
Fas2	4.53446e-08	4.48912e-08	4.18077e-08	3.06817e-08	3.31056e-08	3.21851e-08	2.54232e-08	2.61096e-08	2.38978e-08
Exg1	1.76782e-07	1.73247e-07	1.85975e-07	2.08502e-08	1.93073e-08	2.22055e-08	5.992e-09	5.9141e-09	5.89014e-09
Rps3	3.52604e-08	3.50841e-08	3.318e-08	2.97913e-08	2.79442e-08	3.0268e-08	1.47018e-08	1.56427e-08	1.55986e-08
Tsa1	4.43156e-08	4.62212e-08	4.56894e-08	3.64322e-08	3.35905e-08	3.76345e-08	3.38334e-08	3.44424e-08	3.46116e-08
Fas1	4.7677e-08	5.04899e-08	5.05853e-08	3.08672e-08	2.86139e-08	2.92004e-08	2.6857e-08	2.54067e-08	2.87638e-08
Yef3	5.10384e-08	5.08853e-08	4.68533e-08	3.60241e-08	3.60961e-08	3.5808e-08	1.70344e-08	1.53821e-08	1.68981e-08
Acc1	3.43e-08	3.64952e-08	3.1899e-08	4.03277e-08	3.8271e-08	4.22231e-08	2.1614e-08	2.21544e-08	2.04901e-08
Cap1	7.7518e-08	7.42622e-08	8.46497e-08	3.40949e-08	3.1606e-08	3.59701e-08	2.45458e-08	2.3834e-08	2.55031e-08

## Sheet: figure2-A
group	F1	F1	F1	F2	F2	F2	F3	F3	F3
sample	F1-1	F1-2	F1-3	F2-1	F2-2	F2-3	F3-1	F3-2	F3-3
Hxk1	8.43094e-08	9.24874e-08	8.28761e-08	4.61524e-08	4.4814e-08	4.66139e-08	1.37174e-08	1.32099e-08	1.44856e-08
Hxk2	5.57718e-08	5.57718e-08	5.3764e-08	5.51306e-08	5.26497e-08	5.20984e-08	2.13786e-08	2.18062e-08	2.05021e-08
Glk1	6.91488e-08	7.38509e-08	7.52339e-08	3.09043e-08	3.10279e-08	2.99154e-08	1.5301e-08	1.51633e-08	1.46125e-08
Pgi1	8.28002e-08	8.76854e-08	9.00038e-08	5.27933e-08	4.98369e-08	4.95729e-08	1.9688e-08	1.92942e-08	1.82311e-08
Fbp1	9.08264e-08	9.91824e-08	9.67301e-08	3.88066e-08	3.57797e-08	3.49647e-08	2.56586e-08	2.32724e-08	2.76343e-08
Pfk1	4.57562e-08	4.62138e-08	4.97827e-08	3.35755e-08	3.3374e-08	3.50528e-08	2.08864e-08	2.0218e-08	2.27871e-08
Pfk2	6.33864e-08	6.09777e-08	6.34498e-08	3.4132e-08	3.12308e-08	3.12649e-08	1.54722e-08	1.41571e-08	1.56424e-08
Fba1	7.77238e-08	7.18168e-08	8.51853e-08	2.89009e-08	3.15309e-08	2.81495e-08	1.9474e-08	1.98051e-08	1.95129e-08
Tpi1	6.46212e-08	5.95161e-08	6.06147e-08	4.6746e-08	4.47827e-08	4.50164e-08	2.79056e-08	2.85474e-08	2.84358e-08
Tdh1	1.07359e-07	1.11868e-07	1.12298e-07	2.49312e-08	2.63024e-08	2.73246e-08	1.60286e-08	1.59805e-08	1.5692e-08
Tdh2	6.04366e-08	5.91674e-08	6.32771e-08	3.71371e-08	3.45746e-08	3.35348e-08	2.3005e-08	2.11416e-08	2.12566e-08
Tdh3	8.69162e-08	9.29134e-08	9.30873e-08	3.7842e-08	4.04531e-08	4.05288e-08	2.45244e-08	2.41075e-08	2.27341e-08
Pgk1	5.05582e-08	4.73225e-08	5.21761e-08	5.33869e-08	5.66435e-08	5.10913e-08	1.64994e-08	1.68789e-08	1.50805e-08
Eno1	9.78922e-08	1.068e-07	9.75006e-08	3.35755e-08	3.36091e-08	3.21318e-08	1.63924e-08	1.59334e-08	1.73268e-08
Eno2	3.91706e-08	3.74863e-08	3.61153e-08	3.52079e-08	3.25321e-08	3.23913e-08	3.18646e-08	3.247e-08	3.10361e-08
Pyk2	5.12442e-08	4.85795e-08	5.16029e-08	4.08842e-08	4.41549e-08	4.28875e-08	2.81196e-08	2.89632e-08	3.02567e-08
Cdc19	5.33022e-08	5.33555e-08	5.43682e-08	3.64693e-08	3.92774e-08	3.76728e-08	2.41392e-08	2.29081e-08	2.50082e-08
Ald2	4.67852e-08	4.37909e-08	4.59431e-08	4.80445e-08	4.8573e-08	4.73719e-08	2.0116e-08	2.14839e-08	1.82452e-08
Ald4	7.40194e-08	6.67655e-08	6.71356e-08	3.52821e-08	3.51057e-08	3.45412e-08	2.07794e-08	2.03223e-08	2.04262e-08
Ald6	3.97194e-08	4.36913e-08	3.72171e-08	3.98083e-08	3.99277e-08	3.73004e-08	1.53438e-08	1.55433e-08	1.45459e-08
Mdh2	6.04366e-08	5.59039e-08	6.64803e-08	4.18859e-08	4.02105e-08	4.34776e-08	3.06662e-08	2.88569e-08	3.25982e-08
Pck1	8.8494e-08	8.48657e-08	8.8494e-08	4.39635e-08	3.98749e-08	4.58539e-08	2.39252e-08	2.31835e-08	2.37338e-08
Pyc2	5.54974e-08	5.3222e-08	4.99477e-08	4.10697e-08	4.05358e-08	4.46428e-08	2.19136e-08	2.16506e-08	2.12781e-08
Pyc1	5.94076e-08	5.55461e-08	6.3982e-08	4.50765e-08	4.28227e-08	4.08393e-08	2.69854e-08	2.7714e-08	2.78489e-08
Pdc1	5.29592e-08	5.49716e-08	5.39654e-08	4.10697e-08	4.27946e-08	4.3e-08	2.44602e-08	2.59523e-08	2.42156e-08
Pdc6	4.5619e-08	4.47066e-08	4.18326e-08	5.18658e-08	5.63263e-08	4.71979e-08	2.27054e-08	2.41131e-08	2.25919e-08
Pdc5	9.30902e-08	9.47658e-08	9.84894e-08	4.77106e-08	4.50388e-08	4.95713e-08	1.97094e-08	2.10693e-08	2.05963e-08
Mdh1	9.23356e-08	8.60568e-08	8.55028e-08	4.92317e-08	5.08071e-08	4.59332e-08	1.66706e-08	1.54036e-08	1.71874e-08
Adh1	6.27004e-08	5.88757e-08	6.23242e-08	3.95115e-08	4.1329e-08	4.21983e-08	1.8939e-08	1.85981e-08	1.89201e-08
Adh2	7.23044e-08	7.4112e-08	6.8183e-08	3.13866e-08	3.31442e-08	3.38034e-08	3.638e-08	3.60526e-08	3.56888e-08
Adh3	6.67478e-08	6.60136e-08	6.9084e-08	3.60241e-08	3.25298e-08	3.69968e-08	1.50656e-08	1.49451e-08	1.45383e-08
Gpm1	5.47428e-08	5.9177e-08	5.35385e-08	3.08301e-08	3.23716e-08	3.15084e-08	1.55578e-08	1.40176e-08	1.42043e-08

## Sheet: figure3-D
group	F1	F1	F1	F2	F2	F2	F3	F3	F3
sample	F1-1	F1-2	F1-3	F2-1	F2-2	F2-3	F3-1	F3-2	F3-3
Fks1	4.89118e-08	4.63195e-08	4.47543e-08	2.93832e-08	2.79728e-08	3.12931e-08	2.9532e-08	2.9975e-08	3.24261e-08
Gas1	4.72654e-08	4.83052e-08	4.60365e-08	2.48199e-08	2.39016e-08	2.4249e-08	2.8034e-08	2.87349e-08	3.01646e-08
Rho1	5.16558e-08	5.33604e-08	4.73167e-08	2.65636e-08	2.70683e-08	2.46245e-08	2.80768e-08	2.94245e-08	2.98456e-08
Bgl2	1.85426e-07	1.6985e-07	1.743e-07	2.86412e-08	2.61208e-08	2.81829e-08	8.8168e-09	8.9226e-09	9.61913e-09
Kre6	1.8865e-08	1.79029e-08	1.90159e-08	2.70459e-08	2.91014e-08	2.76139e-08	3.67224e-08	3.71263e-08	3.86687e-08
Mnn9	5.37138e-08	5.36064e-08	5.00613e-08	1.97372e-08	1.94411e-08	1.82174e-08	3.4454e-08	3.26279e-08	3.49364e-08
Emw1	1.06261e-07	1.14975e-07	1.13168e-07	3.12753e-08	2.91173e-08	3.27765e-08	3.62944e-08	3.38627e-08	3.6984e-08
Toh1	6.61304e-08	6.87095e-08	6.09722e-08	2.3744e-08	2.25568e-08	2.53348e-08	3.0709e-08	2.83751e-08	2.97263e-08
Cis3	6.54444e-08	6.92402e-08	6.8913e-08	4.75993e-08	4.71709e-08	4.51241e-08	1.83398e-08	2.01188e-08	1.8835e-08
Ecm33	5.72124e-08	6.12745e-08	6.13889e-08	2.74169e-08	2.82668e-08	2.5909e-08	2.49738e-08	2.35253e-08	2.44494e-08
Mid2	5.10384e-08	5.5887e-08	4.59346e-08	4.42974e-08	4.0665e-08	4.22154e-08	2.62792e-08	2.37038e-08	2.55697e-08
Pst1	5.06954e-08	5.176e-08	5.20135e-08	4.06616e-08	4.36299e-08	3.70834e-08	2.30906e-08	2.24441e-08	2.18668e-08
Kre9	4.16402e-08	3.91418e-08	3.93916e-08	2.32246e-08	2.28298e-08	2.42e-08	3.59948e-08	3.89464e-08	3.4771e-08
Cwp1	3.29966e-08	3.60323e-08	3.33266e-08	2.82331e-08	2.90236e-08	2.70191e-08	3.53528e-08	3.43983e-08	3.88174e-08
Smi1	3.05956e-08	3.36246e-08	3.00449e-08	4.68944e-08	4.50655e-08	4.76916e-08	2.23202e-08	2.45299e-08	2.33469e-08

## Sheet: figure4-C
	F1-EVs	F2-EVs	F3-EVs
ER to Golgi	37	44	44
Golgi	110	196	107
autophagosome membrane	6	6	6
cell periphery	70	76	78
cellular bud	78	56	41
eisosome	6	7	7
endoplasmic reticulum	150	162	163
endosome	60	63	64
extracellular region	19	20	20
fungal type cell wall	18	19	19
lipid droplet	9	0	0
membrane coat	19	22	22
membrane raft	19	19	19
mitochondrion	139	164	149
nuclear	17	39	47
peroxisomal membrane	8	8	8
plasma membrane	142	147	152
vacuole	111	118	118

## Sheet: figure4-D ESCRT
group	F1	F1	F1	F2	F2	F2	F3	F3	F3
sample	F1-1	F1-2	F1-3	F2-1	F2-2	F2-3	F3-1	F3-2	F3-3
Hse1	8.85626e-08	9.52934e-08	8.12119e-08	5.36837e-08	5.50258e-08	5.16974e-08	7.169e-09	7.09731e-09	7.80704e-09
Snf7	5.37138e-08	5.68829e-08	5.68829e-08	3.39094e-08	3.06202e-08	3.41129e-08	3.17362e-08	3.05937e-08	2.88482e-08
Vps4	4.43842e-08	4.10554e-08	4.18543e-08	3.68032e-08	3.65824e-08	3.4963e-08	3.29132e-08	3.55792e-08	3.27486e-08
Bro1	6.59246e-08	6.85616e-08	6.3815e-08	4.41119e-08	4.35826e-08	4.1377e-08	3.44968e-08	3.14266e-08	3.30479e-08
Vps37B	1.31394e-10	1.13685e-10	1.3007e-10	5.17116e-11	5.29919e-11	5.34971e-11	4.61247e-11	5.06145e-11	5.9424e-11
Vps28	9.82283e-11	1.13642e-10	9.39736e-11	1.01471e-11	1.10878e-11	1.013e-11	5.18058e-12	4.65065e-12	4.53432e-12

## Sheet: figure4-D snare
group	F1	F1	F1	F2	F2	F2	F3	F3	F3
sample	F1-1	F1-2	F1-3	F2-1	F2-2	F2-3	F3-1	F3-2	F3-3
Nyv1	1.94001e-07	1.78204e-07	1.95015e-07	1.34302e-08	1.44705e-08	1.24124e-08	2.13572e-08	2.13482e-08	2.14578e-08
Snc1	1.88719e-07	1.94521e-07	2.08419e-07	4.01286e-08	4.23698e-08	5.01231e-08	4.81286e-08	4.81186e-08	4.90086e-08
Sso1	2.6754e-08	2.5754e-08	2.0721e-08	3.31303e-08	3.42352e-08	3.35896e-08	3.0816e-08	3.1806e-08	3.1996e-08
Gos1	5.39196e-08	4.99876e-08	5.24111e-08	5.37208e-08	5.47852e-08	5.37523e-08	2.99386e-08	3.02286e-08	2.98712e-08
Tlg1	3.25164e-08	3.02136e-08	4.78164e-08	5.47225e-08	5.51326e-08	5.01478e-08	4.34634e-08	4.35234e-08	4.56123e-08
Ykt6	6.0711e-08	5.7785e-08	5.9725e-08	4.43345e-08	4.08845e-08	4.61278e-08	2.37754e-08	2.40654e-08	2.44478e-08
Sso2	4.26006e-08	4.36146e-08	4.01489e-08	3.54676e-08	3.45689e-08	3.55878e-08	2.7392e-08	3.0382e-08	2.69923e-08
Tlg2	2.20892e-08	2.78259e-08	3.04892e-08	3.63951e-08	3.68956e-08	3.5203e-08	4.87706e-08	4.45606e-08	4.79842e-08
Vti1	4.50016e-08	4.61823e-08	4.54896e-08	4.65605e-08	4.64582e-08	4.85677e-08	3.32342e-08	3.29875e-08	3.30456e-08
Snc2	3.84846e-08	3.84845e-08	3.74789e-08	3.75081e-08	3.75191e-08	3.6721e-08	3.97398e-08	4.01298e-08	4.07198e-08

## Sheet: figure4-D Rab
group	F1	F1	F1	F2	F2	F2	F3	F3	F3
sample	F1-1	F1-2	F1-3	F2-1	F2-2	F2-3	F3-1	F3-2	F3-3
Ypt7	1.12092e-07	1.31246e-07	1.82212e-07	3.62096e-08	3.48752e-08	3.52196e-08	2.033e-08	2.121e-08	2.012e-08
Ypt52	6.26318e-08	6.22117e-08	5.98752e-08	4.18488e-08	4.17852e-08	4.45623e-08	2.95534e-08	3.05632e-08	2.85213e-08
Ypt1	7.36764e-08	7.25741e-08	7.18764e-08	4.05874e-08	4.15896e-08	3.65874e-08	2.42034e-08	2.42489e-08	2.52369e-08
Vps21	8.11538e-08	8.23537e-08	7.98538e-08	3.88808e-08	3.62578e-08	3.98738e-08	2.69426e-08	2.70427e-08	2.68427e-08
Ypt31	1.03929e-07	1.11452e-07	1.57813e-07	3.53934e-08	3.63934e-08	3.53974e-08	2.06724e-08	2.12724e-08	2.11774e-08
Ypt6	1.48382e-07	1.47122e-07	1.50451e-07	3.58015e-08	3.65145e-08	3.5878e-08	2.07366e-08	2.10322e-08	2.02356e-08
Sec4	1.15111e-07	1.17122e-07	1.18175e-07	3.17947e-08	3.17413e-08	3.20121e-08	2.16568e-08	2.20268e-08	2.02568e-08
Gyp7	5.25476e-08	5.85176e-08	5.36478e-08	4.46313e-08	4.64123e-08	4.49345e-08	2.55516e-08	2.74316e-08	2.23646e-08

## Sheet: figure4-D MCC
group	F1	F1	F1	F2	F2	F2	F3	F3	F3
sample	F1-1	F1-2	F1-3	F2-1	F2-2	F2-3	F3-1	F3-2	F3-3
Fmp45	1.23274e-07	1.1859e-07	1.29068e-07	3.09414e-08	2.89302e-08	3.24266e-08	1.31182e-08	1.32231e-08	1.2095e-08
Sur7	8.0605e-08	7.37536e-08	8.30232e-08	3.19802e-08	3.30036e-08	3.41868e-08	1.11922e-08	1.02073e-08	1.19757e-08
Slm1	8.73278e-08	9.11702e-08	9.23055e-08	2.82331e-08	3.10564e-08	2.72732e-08	2.41392e-08	2.38737e-08	2.21115e-08
Tos7	2.58279e-07	2.49756e-07	2.66544e-07	1.79564e-08	1.62146e-08	1.65199e-08	6.099e-09	6.30637e-09	6.15389e-09
Lsp1	4.30808e-08	4.60965e-08	3.8945e-08	3.39094e-08	3.31973e-08	3.15018e-08	3.14152e-08	3.09126e-08	2.94675e-08

## Sheet: figure 4-D
group	F1	F1	F1	F2	F2	F2	F3	F3	F3
sample	F1-1	F1-2	F1-3	F2-1	F2-2	F2-3	F3-1	F3-2	F3-3
Ypt7	1.12092e-07	1.31246e-07	1.82212e-07	3.62096e-08	3.48752e-08	3.52196e-08	2.033e-08	2.121e-08	2.012e-08
Ypt31	1.03929e-07	1.11452e-07	1.57813e-07	3.53934e-08	3.63934e-08	3.53974e-08	2.06724e-08	2.12724e-08	2.11774e-08
Ypt1	7.36764e-08	7.25741e-08	7.18764e-08	4.05874e-08	4.15896e-08	3.65874e-08	2.42034e-08	2.42489e-08	2.52369e-08
Ykt6	6.0711e-08	5.7785e-08	5.9725e-08	4.43345e-08	4.08845e-08	4.61278e-08	2.37754e-08	2.40654e-08	2.44478e-08
Yip3	5.20674e-08	5.17029e-08	5.06095e-08	4.35183e-08	4.58683e-08	4.34748e-08	2.4396e-08	2.60061e-08	2.60549e-08
Vti1	4.50016e-08	4.61823e-08	4.54896e-08	4.65605e-08	4.64582e-08	4.85677e-08	3.32342e-08	3.29875e-08	3.30456e-08
Trx2	4.76084e-08	4.33713e-08	5.02745e-08	2.73798e-08	2.77357e-08	2.79822e-08	3.04522e-08	2.94473e-08	2.86251e-08
Tos1	1.80006e-07	1.73886e-07	1.69566e-07	3.46885e-08	3.12543e-08	3.12543e-08	1.05074e-08	1.14426e-08	1.02237e-08
Tlg2	2.20892e-08	2.78259e-08	3.04892e-08	3.63951e-08	3.68956e-08	3.5203e-08	4.87706e-08	4.45606e-08	4.79842e-08
Tlg1	3.25164e-08	3.02136e-08	4.78164e-08	5.47225e-08	5.51326e-08	5.01478e-08	4.34634e-08	4.35234e-08	4.56123e-08
Sur7	8.0605e-08	7.37536e-08	8.30232e-08	3.19802e-08	3.30036e-08	3.41868e-08	1.11922e-08	1.02073e-08	1.19757e-08
Ste24	5.13814e-08	4.65002e-08	5.26146e-08	3.77678e-08	3.97695e-08	3.48974e-08	3.64656e-08	3.67209e-08	3.47153e-08
Sss1	3.12816e-08	3.25329e-08	3.39718e-08	4.12552e-08	4.46381e-08	4.1544e-08	2.44174e-08	2.44662e-08	2.45151e-08
Sso2	4.26006e-08	4.36146e-08	4.01489e-08	3.54676e-08	3.45689e-08	3.55878e-08	2.7392e-08	3.0382e-08	2.69923e-08
Sso1	2.6754e-08	2.5754e-08	2.0721e-08	3.31303e-08	3.42352e-08	3.35896e-08	3.0816e-08	3.1806e-08	3.1996e-08
Snc2	3.84846e-08	3.84845e-08	3.74789e-08	3.75081e-08	3.75191e-08	3.6721e-08	3.97398e-08	4.01298e-08	4.07198e-08
Sec61	2.99096e-08	2.87431e-08	2.78757e-08	1.5211e-08	1.41006e-08	1.64279e-08	2.18708e-08	2.32049e-08	2.28331e-08
Sec4	1.15111e-07	1.17122e-07	1.18175e-07	3.17947e-08	3.17413e-08	3.20121e-08	2.16568e-08	2.20268e-08	2.02568e-08
Sec31	6.4484e-08	6.54513e-08	6.82241e-08	4.83413e-08	4.68427e-08	4.38939e-08	2.09934e-08	1.95449e-08	1.94399e-08
Sec28	4.27378e-08	4.54303e-08	4.01735e-08	3.61725e-08	3.36043e-08	3.2917e-08	2.08222e-08	1.9552e-08	2.2488e-08
Sec27	4.2532e-08	3.97249e-08	4.25745e-08	3.5245e-08	3.50688e-08	3.73597e-08	2.41606e-08	2.31459e-08	2.63592e-08
Sec26	4.74712e-08	5.10315e-08	4.39583e-08	3.7842e-08	3.47011e-08	3.88259e-08	2.47812e-08	2.57477e-08	2.67885e-08
Sec24	2.5382e-08	2.36814e-08	2.51028e-08	4.6746e-08	4.74939e-08	4.38945e-08	2.80554e-08	2.79993e-08	2.65685e-08
Sec23	4.02682e-08	4.204e-08	4.39729e-08	4.03648e-08	3.69338e-08	3.97593e-08	2.28552e-08	2.10725e-08	2.49807e-08
Sec13	4.71282e-08	4.50074e-08	4.93432e-08	4.06245e-08	4.26963e-08	3.67652e-08	2.02872e-08	1.84208e-08	2.13218e-08
Sar1	4.16402e-08	4.35973e-08	4.18068e-08	3.65806e-08	3.61782e-08	3.89949e-08	3.0388e-08	2.85343e-08	2.9446e-08
Rsp5	6.86e-08	7.34706e-08	6.29748e-08	3.79533e-08	3.53725e-08	3.90539e-08	2.05226e-08	1.95991e-08	2.22875e-08
Ret3	2.5725e-08	2.66511e-08	2.38728e-08	3.48369e-08	3.32344e-08	3.7589e-08	3.7664e-08	3.55172e-08	3.73627e-08
Ret2	7.94388e-08	8.68266e-08	8.5079e-08	4.5262e-08	4.82493e-08	4.20937e-08	1.99448e-08	2.11814e-08	1.96855e-08
Pun1	7.86842e-08	7.56942e-08	8.65526e-08	1.20204e-08	1.1167e-08	1.25253e-08	9.4802e-09	8.91139e-09	9.08203e-09
Pma1	2.6411e-08	2.72297e-08	2.72297e-08	2.86041e-08	2.59725e-08	2.90904e-08	2.92966e-08	2.90622e-08	3.07614e-08
Pbi2	1.44815e-07	1.35894e-07	1.48515e-07	2.90864e-08	2.90864e-08	2.97964e-08	1.1877e-08	1.2019e-08	1.1987e-08
Kex2	1.50371e-07	1.40447e-07	1.60596e-07	4.98253e-08	5.20176e-08	4.78323e-08	1.14918e-08	1.11011e-08	1.23652e-08
Gyp7	5.25476e-08	5.85176e-08	5.36478e-08	4.46313e-08	4.64123e-08	4.49345e-08	2.55516e-08	2.74316e-08	2.23646e-08
Gos1	5.39196e-08	4.99876e-08	5.24111e-08	5.37208e-08	5.47852e-08	5.37523e-08	2.99386e-08	3.02286e-08	2.98712e-08
Glo3	3.71812e-08	3.43554e-08	3.65119e-08	5.72824e-08	5.57931e-08	6.12349e-08	2.1186e-08	2.30927e-08	2.13767e-08
Gcs1	5.32336e-08	4.81232e-08	5.82376e-08	4.47426e-08	4.56822e-08	4.2416e-08	1.67348e-08	1.7287e-08	1.79899e-08
Cop1	5.74182e-08	5.38583e-08	6.13226e-08	3.42433e-08	3.14353e-08	3.67431e-08	1.93242e-08	1.95947e-08	1.97493e-08
Chc1	6.21516e-08	6.17165e-08	6.81182e-08	3.28706e-08	3.44155e-08	3.36595e-08	2.6001e-08	2.42589e-08	2.5741e-08
Bro1	6.59246e-08	6.85616e-08	6.3815e-08	4.41119e-08	4.35826e-08	4.1377e-08	3.44968e-08	3.14266e-08	3.30479e-08
Arf2	6.74338e-08	6.79058e-08	6.66246e-08	2.15551e-08	1.96151e-08	1.99385e-08	3.08374e-08	3.1855e-08	2.85246e-08
Arf1	5.43998e-08	5.95678e-08	4.89598e-08	3.53192e-08	3.48601e-08	3.56018e-08	2.98958e-08	2.84608e-08	2.97463e-08
Nyv1	1.94001e-07	1.78204e-07	1.95015e-07	1.34302e-08	1.44705e-08	1.24124e-08	2.13572e-08	2.13482e-08	2.14578e-08

## Sheet: Supplementary Figure 1-A
group	F1	F1	F1	F2	F2	F2	F3	F3	F3
sample	F1-1	F1-2	F1-3	F2-1	F2-2	F2-3	F3-1	F3-2	F3-3
Tpk3	2.9155e-08	3.14291e-08	2.90092e-08	1.24137e-07	1.36426e-07	1.25626e-07	2.0544e-09	1.92086e-09	2.1489e-09
Rpb7	6.49642e-08	5.89225e-08	6.42496e-08	4.9343e-08	4.45074e-08	5.33398e-08	3.66796e-08	3.68997e-08	3.90638e-08
Not5	5.0078e-09	4.96273e-09	4.61218e-09	5.84696e-08	5.88789e-08	5.32073e-08	2.59582e-08	2.82944e-08	2.60361e-08
Lsm1	1.29654e-08	1.41193e-08	1.30821e-08	5.35724e-08	5.56082e-08	5.49653e-08	3.28918e-08	3.00631e-08	3.13459e-08
Lsm7	1.87278e-08	1.92147e-08	1.70423e-08	4.05132e-08	4.35112e-08	4.08373e-08	3.4775e-08	3.72788e-08	3.18539e-08
Caf40	1.52292e-08	1.67064e-08	1.42241e-08	5.46854e-08	5.40839e-08	5.42479e-08	3.0067e-08	3.20214e-08	2.99467e-08
Pan2	2.6411e-08	2.87352e-08	2.78108e-08	4.21456e-08	4.18927e-08	4.40843e-08	3.2742e-08	3.06465e-08	3.33314e-08
Dhh1	3.23792e-08	3.0566e-08	3.1505e-08	4.36667e-08	4.3361e-08	4.12214e-08	2.80982e-08	2.69743e-08	2.6047e-08
Tif4632	2.44216e-08	2.56427e-08	2.3689e-08	6.80043e-08	6.3788e-08	7.46687e-08	1.74838e-08	1.63823e-08	1.66446e-08
Pbp1	1.0633e-08	1.04416e-08	1.16857e-08	7.69083e-08	8.25995e-08	7.20631e-08	1.2519e-08	1.30949e-08	1.18805e-08

[truncated: 3 more sheets: Supplementary Figure 1-B, Supplementary Figure1-B, Supplementary Figure1-D]
